# Supplementary material for: Developing a complex intervention whilst considering implementation: the TANDEM (Tailored intervention for ANxiety and DEpression Management) intervention for patients with chronic obstructive pulmonary disease (COPD)
Source: Trials. 2021 Apr 6;22:252. doi: 10.1186/s13063-021-05203-x (PMC8025339; doi:10.1186/s13063-021-05203-x)
Supplement: Supplementary file 2 — Additional file 2. GUIDED Checklist. [file 13063_2021_5203_MOESM2_ESM.zip]

Archive with 2 entries (2 files):
- STEED Guided pg 2R2.pdf
- STEED GUIDED PG1R2.pdf
